# Supplementary material for: Beyond Glioma: The Utility of Radiomic Analysis for Non-Glial Intracranial Tumors
Source: Cancers (Basel). 2022 Feb 7;14(3):836. doi: 10.3390/cancers14030836 (PMC8834271; doi:10.3390/cancers14030836)
Supplement: Supplementary file 1 [file cancers-14-00836-s001.zip]

Archive with 1 entries (1 files):
- cancers-1512120-supplementary.pdf
